# Supplementary material for: High-resolution computed tomography reconstructions of invertebrate burrow systems
Source: Sci Data. 2015 Sep 21;2:150052. doi: 10.1038/sdata.2015.52 (PMC4576671; doi:10.1038/sdata.2015.52)
Supplement: Supplementary file 1 [file sdata201552-isa1.zip]

Archive with 3 entries (3 files):
- i_Investigation.txt
- s_study_Hale.txt
- a_assay_Hale.txt
